# Supplementary material for: 1,5-Benzodiazepin-2(3H)-ones: In Vitro Evaluation as Antiparkinsonian Agents
Source: Antioxidants (Basel). 2021 Oct 9;10(10):1584. doi: 10.3390/antiox10101584 (PMC8533176; doi:10.3390/antiox10101584)
Supplement: Supplementary file 1 [file antioxidants-10-01584-s001.zip]

Archive with 1 entries (1 files):
- antioxidants-1237612-supplementary.pdf
